# Supplementary material for: Integrated Bacillus subtilis Pretreatment, Chlorella vulgaris Cultivation, and Trichoderma viride Bioflocculation for Enhanced Municipal Wastewater Remediation and Biodiesel Production
Source: Molecules. 2026 Apr 20;31(8):1347. doi: 10.3390/molecules31081347 (PMC13119039; doi:10.3390/molecules31081347)
Supplement: Supplementary file 1 [file molecules-31-01347-s001.zip]

Archive with 1 entries (1 files):
- molecules-4237723-supplementary.pdf
